# Supplementary material for: Mechanistic models position ceritinib as a nuclear integrity disrupting therapy in pediatric liver tumors
Source: J Exp Clin Cancer Res. 2025 Sep 18;44:268. doi: 10.1186/s13046-025-03535-z (PMC12445023; doi:10.1186/s13046-025-03535-z)
Supplement: Supplementary file 1 — Supplementary Material 1. [file 13046_2025_3535_MOESM1_ESM.xlsx]

## Sheet: Table S1
Supplementary Table 1: clinical annotations of liver tumor patients
ID	Sex	Age (months)	Diagnosis	Subtyp	main component	AFP (ng/µl) at diagnosis	PRETEXT	vessel involvement	Extrahepatic	Multifocal	Metastasis	Recurrence	Outcome	CTNNB1	16-gene signatur	NFE2L2	TERT
T6	f	15.1894	HB	epithelial	fetal	510945	3	no	no	no	yes	no	no evidence of disease	G34R	C2	no	no
T291	m	128.156	TLCT	epithelial	fetal	206370	2	no	no	no	no	no	no evidence of disease	∆5-80	C2	no	no
T365	m	160.047	HCC	differentiated	n.d.	4115	2	no	yes	no	no	no	no evidence of disease	∆22-32	C1	no	no
T577	f	37.6118	HB	epithelial	fetal	44126	4	yes	no	yes	yes	yes	died of disease	∆5-80	C1	T80A	no
T629	f	48.0011	HB	epithelial	fetal	576336	2	no	no	no	no	no	no evidence of disease	no	C1	no	no
T692	m	9.60021	HB	mixed	fetal	545020	2	no	no	no	no	no	no evidence of disease	G34V	C1	no	no
T835	m	91.8267	HCC	differentiated	n.d.	2	3	no	no	no	no	yes	died of disease	no	C1	no	no
T920	m	9.66597	HB	mixed	fetal	543590	3	no	no	no	no	no	no evidence of disease	D32V	C1	no	no
T1004	f	13.3482	HB	mixed	fetal	300361	4	yes	no	no	no	no	no evidence of disease	G34V	C2	no	no
T1006	m	110.896	HB	epithelial	fetal	2100000	4	yes	no	yes	no	yes	died of disease	∆6-43	C1	no	no
T1100	m	36.3296	HB	mixed	fetal	93386	4	yes	no	yes	yes	yes	no evidence of disease	∆5-42	C2	no	no
T1120	f	23.1786	HB	epithelial	fetal	n.d.	3	n.d.	yes	n.d.	yes	yes	no evidence of disease	∆19-80	C2	no	no
T1152	f	104.452	TLCT	mixed	n.d.	548602	3	no	no	no	no	no	no evidence of disease	∆5-82	C1	no	no
n.d.	not determined

## Sheet: Table S2
Supplementary Table 2: List of cell lines with clinical and molecular annotations
Cell line	Supplier	Catalog no.	Culture condition	Diagnosis	Type of sample	Age (months)	Sex	CTNNB1 mutation	NFE2L2 mutation	TERT promoter mutation	16-gene signature
HuH6	Japanese Collection of Research Bioresources, Osaka, Japan	JCRB0401	RPMI 1640 supplemented with 10% fetal bovine serum and 1% penicillin/streptomycin (all from Thermo Fisher, Waltham, MA, USA), kept at 37°C in 5% CO2	Hepatoblastoma	Primary tumor	12	male	T41A	no	no	C2
HuH7		JCRB0403		Hepatocellular carcinoma	Primary tumor	684	male	no	no	124 G>A	C2
HepG2	American Type Culture Collection, Manassas, VA	HB-8065		Transitional liver cell tumor	Primary tumor	180	male	∆25-140	no	124 G>A	C2
Hep3B		HB-8064		Hepatocellular carcinoma	Primary tumor	96	male	AXIN1 R146*	no	no	C2
HepT1	Dr. T. Pietsch (University of Bonn, Germany)	none		Hepatoblastoma	Primary tumor	34	female	∆5-80	L30P	no	C2
PDX214	Established by XenTech (Evry, France)	none	Advanced DMEM/F12 containing 10 mg/L insulin supplemented with 10% fetal bovine serum, 1% penicillin/streptomycin, 1% L-glutamine (all from Thermo Fisher), as well as 20 µM Y-27632 (Selleckchem, Chesterbrook, PA), kept at 37°C in 5% CO2	Hepatoblastoma	Primary tumor	31	female	∆5-80	no	no	C2
PDX243		none		Hepatoblastoma	Intrahepatic recurrence	52	male	∆5-80	no	no	C2
PDX282		none		Hepatoblastoma	Primary tumor	12	male	G34R	no	no	C2
PDX295		none		Hepatoblastoma	Primary tumor	26	female	AXIN1 R723X	no	no	C2
PDX303		none		Hepatoblastoma	Primary tumor	69	female	no	no	no	C2
PDX344		none		Transitional liver cell tumor	Lung metastasis	45	male	no	no	124 G>A	C2
PDX346		none		Hepatoblastoma	Lung metastasis	18	female	G34R	no	no	C2
HDFa	American Type Culture Collection, Manassas, VA	PCS-201-012	DMEM supplemented with 10% fetal bovine serum and 1% penicillin/streptomycin (all from Thermo Fisher, Waltham, MA, USA) kept at 37°C in 5% CO2	Normal skin	Primary dermal fibroblasts	adult	unknown	n.d.	n.d.	n.d.	n.d.
HDFn		PCS-201-010		Normal foreskin	Primary dermal fibroblasts	neonatal	unknown	n.d.	n.d.	n.d.	n.d.
HACAT		PCS-200-011		Normal skin	Primary Epidermal Keratinocytes	adult	unknown	n.d.	n.d.	n.d.	n.d.
HEK293T		CRL-11268		Normal kidney	Embryonal kidney epithelial cells	embryonal	unknown	n.d.	n.d.	n.d.	n.d.
BEAS-2B		CRL-3588		Normal lung	Bronchial epithelial cells	unknown	unknown	n.d.	n.d.	n.d.	n.d.
NB-11	Dr. T. Pietsch (University of Bonn, Germany)	none	RPMI 1640 supplemented with 20% fetal bovine serum and 1% penicillin/streptomycin all from Thermo Fisher, kept at 37°C in 5% CO2	Neuroblastoma	Primary tumor	unknown	unknown	n.d.	n.d.	n.d.	n.d.
LAN-5	DSMZ-German Collection of Microorganisms and Cell Cultures, Braunschweig, Germany	ACC 673		Neuroblastoma	Bone marrow metastasis	4	male	n.d.	n.d.	n.d.	n.d.
n.d.	not determined

## Sheet: Table S3
Supplementary Table 3: List of coumpounds
Abbreviation	Full name	Supplier	Catalog nr.	Main Target	Secondary target
ALECT	Alectinib (AF-802)	Selleckchem	S2762	ALK
BRIGA	Brigatinib (AP26113)	Selleckchem	S8229	ALK and ROS1	GF1R, FLT3 and EGFR
CABOZ	Cabozantinib	Selleckchem	S1119	VEGFR2	cMET, RET, cKIT, FLT-1/3/4, TIE2, and AXL
CAPIVA	Capivasertib	Selleckchem	S8019	AKT-1/2/3	ROCK-1/2
CERI	Ceritinib (LDK378)	Selleckchem	S7083	ALK	IGF1R, INSR, STK22D and FLT3
CIS	Cisplatin	Selleckchem	S1166	DNA nucleotides
COBI	Cobimetinib	Selleckchem	S8041	MEK1
CRIZO	Crizotinib (PF-02341066)	Selleckchem	S1068	ALK and cMET	ROS1
DEFACT	Defactinib	Selleckchem	S7654	FAK
DOX	Doxorubicin (Adriamycin)	Selleckchem	S1208	TOP2A	TOP1
ENSAR	Ensartinib (X396)	Selleckchem	S2934	ALK
GILTER	Giltertinib (ATCL01EX13)	Selleckchem	S7754	FLT3/AXL	cKIT
LORLA	Lorlatinib (PF-06463922)	Selleckchem	S7536	ALK and ROS1
OLAP	Olaparib	Selleckchem	S1060	PARP-1/2
PALBO	Palbociclib	Selleckchem	S4482	CDK4 and CDK6
RAPA	Rapamycin (Sirolimus)	Stemcell Tech	73364	MTOR	MTORC1
TRAME	Trametinib	Selleckchem	S2673	MEK-1/2

## Sheet: Table S4
Supplementary Table 4: List of antibodies
Abbreviation	Full name	Supplier	Catalog no.	Host	Dilution	2nd ab	Supplier	Catalog no.	2nd ab dilution	Application
ACTN1	Alpha-Actinin [D6F6]	Cell Signaling	#6487	Rabbit	1:1000	Anti-rabbit IgG, HRP-linked	Cell Signaling	#7040S	1:10000	Western blotting
AKT	AKT serine/threonine kinase 1	Cell Signaling	#9272	Rabbit	1:1000	Anti-rabbit IgG, HRP-linked	Cell Signaling	#7040S	1:2000	Western blotting
ALK	Anaplastic lymphoma receptor tyrosine kinase [D5F3]	Cell Signaling	#3633T	Rabbit	1:1000	Anti-rabbit IgG, HRP-linked	Cell Signaling	#7040S	1:2000	Western blotting
Cleaved- CASPASE 3	Cleaved Caspase 3	Cell Signaling	#9661	Rabbit	1:500	Alexa Fluor 555 anti-rabbit IgG	Invitrogen	#A27039	1:500	Immunofluorescence
ERK 1/2	Extracellular-signal regulated kinases 1 and 2	Cell Signaling	#4695S	Rabbit	1:1000	Anti-rabbit IgG, HRP-linked	Cell Signaling	#7040S	1:2000	Western blotting
FAK	Focal adhesion kinase [D2R2E]	Cell Signaling	#13009S	Rabbit	1:1000	Anti-rabbit IgG, HRP-linked	Cell Signaling	#7040S	1:2000	Western blotting
GAPDH	Glycerinaldehyd-3-phosphat-dehydrogenase [6C5]	Thermo fisher	#AM4300	Mouse	1:10000	Anti-mouse, HRP-linked	Dako	#P0447	1:20000	Western blotting
Ki67	Marker of proliferation Ki-67	Abcam	#ab15580	Rabbit	1:500	Alexa Fluor 555 anti-rabbit IgG	Invitrogen	#A27039	1:500	Immunofluorescence
MTOR	Mechanistic target of rapamycin kinase	Cell Signaling	#2983S	Rabbit	1:1000	Anti-rabbit IgG, HRP-linked	Cell Signaling	#7040S	1:2000	Western blotting
NUP133	Nucleoporin 133	Abclonal	#A8818	Rabbit	1:1000	Anti-rabbit IgG, HRP-linked	Cell Signaling	#7040S	1:2000	Western blotting
NUP155	Nucleoporin 155	Abclonal	#A21138	Rabbit	1:1000	Anti-rabbit IgG, HRP-linked	Cell Signaling	#7040S	1:2000	Western blotting
NUP160	Nucleoporin 160	Abclonal	#A18417	Rabbit	1:1000	Anti-rabbit IgG, HRP-linked	Cell Signaling	#7040S	1:2000	Western blotting
NUP205	Nucleoporin 205	Abclonal	#A13080	Rabbit	1:1000	Anti-rabbit IgG, HRP-linked	Cell Signaling	#7040S	1:2000	Western blotting
P-AKT	Phospho- AKT (S473)	Cell Signaling	#3341S	Rabbit	1:1000	Anti-rabbit IgG, HRP-linked	Cell Signaling	#7040S	1:2000	Western blotting
P-ERK 1/2	Phospho- ERK 1 and 2 (T202/Y204)	Cell Signaling	#4370S	Rabbit	1:1000	Anti-rabbit IgG, HRP-linked	Cell Signaling	#7040S	1:2000	Western blotting
P-FAK	Phospho- FAK (Y397) [D20B1]	Cell Signaling	#8556T	Rabbit	1:1000	Anti-rabbit IgG, HRP-linked	Cell Signaling	#7040S	1:2000	Western blotting
P-MTOR	Phospho- MTOR (S2448)	Cell Signaling	#2976S	Rabbit	1:1000	Anti-rabbit IgG, HRP-linked	Cell Signaling	#7040S	1:2000	Western blotting
TUBA	Alpha-Tubulin [DM1A]	Sigma	#T9026	Mouse	1:4000	Anti-mouse, HRP-linked	Dako	#P0447	1:10000	Western blotting
